# Supplementary material for: The Invasive Tradescantia zebrina Affects Litter Decomposition, but It Does Not Change the Lignocellulolytic Fungal Community in the Atlantic Forest, Brazil
Source: Plants (Basel). 2023 May 30;12(11):2162. doi: 10.3390/plants12112162 (PMC10255722; doi:10.3390/plants12112162)
Supplement: Supplementary file 1 [file plants-12-02162-s001.zip]

Archive with 1 entries (1 files):
- plants-2267616-supplementary.pdf
